# Supplementary material for: Mathematical modelling of vancomycin-resistant enterococci transmission during passive surveillance and active surveillance with contact isolation highlights the need to identify and address the source of acquisition
Source: BMC Infect Dis. 2018 Oct 11;18:511. doi: 10.1186/s12879-018-3388-y (PMC6182842; doi:10.1186/s12879-018-3388-y)
Supplement: Supplementary file 1 — Raw incidence and prevalence data. (XLSX 15 kb) [file 12879_2018_3388_MOESM1_ESM.xlsx]

## Sheet: Sheet1
Day of study	Phase of Study	Incidence	Prevalence
1	1	0	0
2	1	0	0
3	1	0	0
4	1	0	0
5	1	0	0
6	1	0	0
7	1	0	0
8	1	0	0
9	1	0	0
10	1	0	0
11	1	0	0
12	1	0	0
13	1	0	0
14	1	1	0
15	1	0	1
16	1	0	1
17	1	0	1
18	1	0	1
19	1	0	1
20	1	0	1
21	1	0	1
22	1	0	1
23	1	0	1
24	1	0	1
25	1	0	1
26	1	0	1
27	1	0	1
28	1	0	1
29	1	0	1
30	1	0	1
31	1	0	1
32	1	0	0
33	1	0	0
34	1	0	0
35	1	0	0
36	1	0	0
37	1	0	0
38	1	0	0
39	1	1	0
40	1	0	1
41	1	0	2
42	1	0	2
43	1	1	2
44	1	0	3
45	1	0	2
46	1	0	1
47	1	0	1
48	1	0	1
49	1	0	1
50	1	0	1
51	1	0	1
52	1	0	1
53	1	0	1
54	1	0	1
55	1	0	1
56	1	0	1
57	1	0	1
58	1	0	1
59	1	0	1
60	1	0	1
61	1	0	1
62	1	0	1
63	1	0	1
64	1	0	1
65	1	0	1
66	1	0	0
67	1	0	1
68	1	0	1
69	1	0	1
70	1	0	0
71	1	0	0
72	1	0	0
73	1	1	0
74	1	0	1
75	1	0	1
76	1	2	1
77	1	0	3
78	1	0	4
79	1	0	3
80	1	0	3
81	1	1	3
82	1	0	3
83	1	0	3
84	1	0	3
85	1	0	3
86	1	0	3
87	1	0	3
88	1	0	3
89	1	1	3
90	1	0	4
91	1	0	3
92	1	0	3
93	1	0	3
94	1	0	3
95	1	0	4
96	1	0	4
97	1	1	4
98	1	0	5
99	1	0	5
100	1	0	3
101	1	0	3
102	1	0	3
103	1	0	3
104	1	2	2
105	1	1	3
106	1	0	4
107	1	0	2
108	1	0	1
109	1	1	2
110	1	0	3
111	1	0	3
112	1	0	4
113	1	0	4
114	1	0	5
115	1	0	5
116	1	0	5
117	1	0	4
118	1	0	5
119	1	0	2
120	1	0	2
121	1	0	1
122	1	0	2
123	1	0	2
124	1	0	2
125	1	0	3
126	1	0	3
127	1	0	2
128	1	0	2
129	1	0	3
130	1	0	4
131	1	0	4
132	1	0	4
133	1	0	4
134	1	0	5
135	1	0	4
136	1	0	4
137	1	0	3
138	1	0	4
139	1	0	3
140	1	0	3
141	1	0	2
142	1	0	2
143	1	0	2
144	1	0	2
145	1	0	2
146	1	1	3
147	1	0	3
148	1	0	5
149	1	0	4
150	1	0	3
151	1	0	2
152	2	0	3
153	2	2	3
154	2	0	4
155	2	0	4
156	2	0	4
157	2	0	4
158	2	0	4
159	2	0	4
160	2	2	4
161	2	0	7
162	2	0	7
163	2	0	8
164	2	0	6
165	2	0	6
166	2	0	6
167	2	0	6
168	2	2	6
169	2	0	8
170	2	0	7
171	2	0	7
172	2	0	6
173	2	0	6
174	2	0	6
175	2	0	6
176	2	0	6
177	2	0	6
178	2	1	6
179	2	0	8
180	2	0	9
181	2	4	10
182	2	0	14
183	2	0	15
184	2	0	16
185	2	0	15
186	2	0	15
187	2	0	14
188	2	0	13
189	2	1	12
190	2	0	11
191	2	0	11
192	2	0	9
193	2	0	10
194	2	0	8
195	2	0	8
196	2	0	7
197	2	0	6
198	2	0	4
199	2	0	3
200	2	0	3
201	2	0	3
202	2	0	3
203	2	0	2
204	2	0	2
205	2	0	2
206	2	0	3
207	2	0	2
208	2	0	2
209	2	0	1
210	2	0	1
211	2	0	1
212	2	0	1
213	2	0	1
214	2	0	3
215	2	0	4
216	2	1	3
217	2	0	5
218	2	0	5
219	2	0	4
220	2	0	4
221	2	0	5
222	2	0	5
223	2	2	5
224	2	0	6
225	2	0	6
226	2	0	6
227	2	0	5
228	2	1	5
229	2	0	5
230	2	2	7
231	2	0	8
232	2	0	8
233	2	0	8
234	2	0	8
235	2	0	5
236	2	0	5
237	2	0	5
238	2	1	6
239	2	0	7
240	2	0	6
241	2	0	5
242	2	0	5
243	2	0	5
244	2	0	6
245	2	0	5
246	2	0	5
247	2	0	5
248	2	0	6
249	2	0	5
250	2	0	5
251	2	1	4
252	2	0	5
253	3	0	5
254	3	0	5
255	3	0	5
256	3	0	5
257	3	0	5
258	3	2	5
259	3	0	7
260	3	0	7
261	3	0	7
262	3	0	8
263	3	0	8
264	3	0	7
265	3	0	8
266	3	0	8
267	3	0	8
268	3	0	8
269	3	0	7
270	3	0	6
271	3	0	6
272	3	1	6
273	3	0	6
274	3	0	6
275	3	0	7
276	3	0	6
277	3	0	7
278	3	0	8
279	3	1	8
280	3	0	7
281	3	0	8
282	3	0	9
283	3	0	7
284	3	0	7
285	3	0	6
286	3	2	6
287	3	0	6
288	3	0	6
289	3	0	8
290	3	0	9
291	3	0	9
292	3	0	9
293	3	1	10
294	3	0	10
295	3	0	9
296	3	0	9
297	3	0	10
298	3	0	10
299	3	0	10
300	3	1	11
301	3	0	10
302	3	0	11
303	3	0	11
304	3	0	9
305	3	0	9
306	3	0	9
307	3	2	11
308	3	0	11
309	3	0	11
310	3	0	10
311	3	0	8
312	3	0	8
313	3	0	8
314	3	0	9
315	3	1	8
316	3	0	10
317	3	0	11
318	3	0	10
319	3	0	9
320	3	0	9
321	3	0	9
322	3	0	8
323	3	0	7
324	3	0	7
325	3	0	5
326	3	0	4
327	3	0	4
328	3	1	5
329	3	0	6
330	3	0	6
331	3	0	5
332	3	0	7
333	3	0	6
334	3	0	6
335	3	3	5
336	3	0	8
337	3	0	8
338	3	0	10
339	3	0	8
340	3	0	7
341	3	0	6
342	3	0	6
343	3	1	7
344	3	0	6
345	3	0	8
346	3	0	8
347	3	0	9
348	3	0	8
349	3	0	8
350	3	0	9
351	3	0	9
352	3	0	9
353	3	0	9
354	3	0	8
355	3	0	9
356	3	0	8
357	3	0	6
358	3	0	5
359	3	0	4
360	3	0	6
361	3	0	6
362	3	0	5
363	3	0	5
364	3	0	5
365	3	0	7
366	3	0	5
367	3	0	5
368	3	0	5
369	3	0	3
370	3	0	3
371	3	0	3
372	3	0	3
373	3	0	3+A368A367:A369:D374
